# Supplementary material for: rs1051931 Nonsynonymous Polymorphism of Platelet-Activating Factor Acetylhydrolase Gene PLA2G7 Is Associated with Dysesthesia and Pain Severity After Surgery
Source: Int J Mol Sci. 2025 Apr 22;26(9):3931. doi: 10.3390/ijms26093931 (PMC12071393; doi:10.3390/ijms26093931)
Supplement: Supplementary file 1 [file ijms-26-03931-s001.zip]

Archive with 4 entries (4 files):
- Hayashi et al Supplemental Dataset S1.xlsx
- Hayashi et al Supplemental Figure S1.pdf
- Hayashi et al Supplemental Table S1.xlsx
- Hayashi et al Supplemental Table S2.xlsx
