# Supplementary material for: rs1051931 Nonsynonymous Polymorphism of Platelet-Activating Factor Acetylhydrolase Gene PLA2G7 Is Associated with Dysesthesia and Pain Severity After Surgery
Source: Int J Mol Sci. 2025 Apr 22;26(9):3931. doi: 10.3390/ijms26093931 (PMC12071393; doi:10.3390/ijms26093931)
Supplement: Supplementary file 1 [file ijms-26-03931-s001.zip › Hayashi et al Supplemental Dataset S1.xlsx]

## Sheet: Supplemental Dataset S1
	Supplemental Dataset S1. Datasets for Table 1-3.
	TD			JUH
	Dysesthesia	PLA2G7 rs1051931 genotype		Average numerical rating scale pain score	PLA2G7 rs1051931 genotype
	1§	CC		1.4	CC
	1	CC		5	CC
	0	CC		2.3	CC
	0	CC		0.5	TC
	0	CC		1.3	CC
	1	CC		2.8	TC
	1	TC		2.3	CC
	0	CC		3.6	CC
	1	CC		3.5	CC
	0	CC		1.7	TC
	1	CC		1.7	TC
	1	CC		5	CC
	1	CC		2.6	CC
	1	CC		3.2	CC
	1	CC		3	TC
	0	TC		3.7	TC
	0	CC		1.5	CC
	1	CC		1.8	CC
	1	CC		2	CC
	1	TC		1.6	CC
	0	CC		2.7	CC
	1	CC		3	CC
	1	CC		3.6	CC
	1	CC		3	TC
	0	CC		0	TC
	0	CC		2.7	CC
	0	CC		2.5	TC
	0	CC		2.3	CC
	0	CC		1.3	TC
	1	CC		2.6	CC
	1	TC		2.3	CC
	0	CC		2.2	CC
	0	CC		1.5	CC
	1	CC		1.3	CC
	0	CC		2	CC
	1	CC		1.8	CC
	1	CC		3.5	CC
	1	CC		4.6	CC
	0	CC		3	CC
	1	CC		2.1	CC
	0	CC		1.7	CC
	1	CC		1.5	TC
	0	TC		0	CC
	1	CC		6	CC
	1	CC		2.5	CC
	1	TC		2.3	CC
	1	CC		2.2	CC
	1	CC		2.2	TC
	0	CC		0.3	CC
	1	CC		0.8	CC
	0	CC		1.2	CC
	0	CC		2.8	TC
	1	TC		0	CC
	0	CC		1.3	CC
	1	CC		2.4	CC
	1	CC		3.3	CC
	1	CC		1.6	CC
	0	CC		2.8	CC
	1	CC		4.5	CC
	1	TC		3	CC
	1	CC		1	CC
	1	TC		2.4	TC
	0	CC		1.5	CC
	0	CC		1.5	CC
	1	CC		0	TC
	1	CC		2.2	CC
	0	CC		1.8	CC
	1	CC		1	CC
	0	CC		3.3	CC
	1	CC		1.6	CC
	1	CC		2	CC
	1	CC		3.8	CC
	0	CC		3.2	CC
	0	CC		2	CC
	0	CC		2.3	CC
	1	CC		1.4	CC
	0	TC		2	TC
	1	TC		1.8	CC
	1	CC		1.6	TT
	1	CC		4	CC
	0	TC		4.3	CC
	1	CC		2.4	CC
	0	CC		1.5	CC
	1	CC		2.3	CC
	0	CC		1.3	CC
	0	CC		2.3	TC
	1	CC		1	TC
	1	CC		3.3	CC
	0	CC		1.5	TC
	0	CC		2.3	TC
	1	CC		2.2	CC
	1	CC		4	CC
	0	TC		1	CC
	0	CC		1	CC
	1	CC		2	CC
	1	CC		1	CC
	1	CC		2.8	CC
	0	CC		1.3	CC
	1	CC		1.5	CC
	0	TC		4.4	CC
	1	CC		2.7	CC
	0	CC		2.3	CC
	0	TC		3.4	CC
	0	CC		1.7	CC
	0	TC		0.2	CC
	0	CC		1.3	CC
	0	CC		3	TC
	1	CC		2.5	CC
	1	CC		1.1	TC
	1	CC		0.8	CC
	0	CC		2	CC
	1	CC		0	CC
	1	CC		2.3	CC
	0	CC		1.3	CC
	1	CC		2	TC
	0	CC		3.5	CC
	0	CC		1.8	CC
	1	CC		3	CC
	1	TC		3	CC
	1	CC		1.3	-
	0	TC		0.5	CC
	0	CC		1.7	TC
	0	TC		2.8	CC
	1	CC		2.5	CC
	1	CC		3.3	CC
	0	CC		4	CC
	1	CC		2.8	TC
	1	CC		3.2	CC
	0	CC		3	CC
	1	CC		2	TC
	1	CC		2	TC
	1	TC		1.3	CC
	0	CC		1.3	CC
	0	CC		2.3	CC
	1	CC		2.5	CC
	1	TC		2	CC
	1	TC		3.7	CC
	1	TC		4	CC
	0	CC		4	CC
	1	CC		2.7	CC
	0	CC		1.3	CC
	1	CC		1.4	CC
	0	CC		0	CC
	1	CC		2.9	CC
	0	CC		0.6	CC
	0	TC		4	CC
	1	CC		2	CC
	0	CC		2.8	CC
	1	TC		0.8	CC
	1	CC		3	CC
	1	CC		1.5	CC
	1	CC		2.8	TC
	0	CC		3.4	CC
	0	CC		1.4	CC
	1	CC		1	CC
	0	TC		1.5	CC
	1	CC		3.2	CC
	1	TC		2.8	CC
	1	CC		1.7	CC
	1	CC		2.3	CC
	1	CC		1.5	CC
	0	CC		3.5	CC
	1	TC		2.5	TC
	1	CC		2	CC
	0	CC		2.4	CC
	0	TC		2.8	CC
	0	CC		3	CC
	1	CC		2.5	CC
	0	TC		1.5	TC
	1	CC		3.3	CC
	1	CC		1	CC
	0	CC		3	CC
	0	TC		1.8	CC
	0	CC		1.5	CC
	1	CC		0.3	CC
	0	TC		5.8	CC
	1	CC		0.7	TC
	1	CC		3	CC
	1	CC		2.8	CC
	0	CC		1	CC
	1	TC		1	TT
	0	CC		1.7	CC
	1	CC		0.7	CC
	1	CC		1.2	CC
	1	CC		2.1	CC
	1	CC		3	CC
	1	CC		4.8	CC
	1	CC		0.6	CC
	1	CC		0	CC
	1	TC		4.3	CC
	0	CC		2.6	CC
	0	CC		1.5	CC
	0	CC		2	TC
	1	CC		2.3	CC
	0	CC		5	CC
	1	CC		1.4	TC
	0	CC		1.2	CC
	0	CC		1	CC
	0	CC		0.8	CC
	1	CC		3.8	CC
	0	CC		3.6	CC
	1	CC		2	CC
	1	CC		2	TC
	0	TC		2	TC
	0	CC		1	CC
	1	CC		0	CC
	0	CC		2.5	CC
	1	CC		0.5	TC
	0	TC		1.3	CC
	1	CC		1.2	CC
	0	CC		1.6	CC
	1	CC		3	TC
	1	CC		1.5	CC
	0	CC		2	CC
	1	CC		1.5	CC
	0	CC		0	CC
	0	CC		1.3	CC
	1	CC		1.5	TC
	1	CC		1.9	TC
	1	TC		2.4	CC
	0	CC		1.4	CC
	0	TC		1.8	CC
	1	CC		1.5	CC
	0	TC		3.3	CC
	1	CC		2	CC
	0	CC		0.2	CC
	1	CC		1.3	CC
	1	CC		0.2	TC
	1	CC		1.3	CC
	0	CC		1.7	CC
	1	CC		2.8	CC
	0	CC		1.3	CC
	1	CC		2.4	CC
	0	CC		1.8	CC
	0	TC		2	CC
	0	CC		2.8	CC
	0	CC		0.6	CC
	0	TT		0.5	TC
	0	CC		2	CC
	0	TC		2	CC
	0	CC		1	CC
	1	CC		0.6	TC
	1	CC		0.7	CC
	1	CC		1.7	CC
	0	TC		1.5	CC
	0	CC		1	CC
	1	CC		1.3	CC
	0	TC		1.4	CC
	1	CC		0	CC
	0	CC		2.4	CC
	0	TC		2.2	CC
	0	CC		0.8	CC
	0	CC		1.3	CC
	0	TC		1.7	CC
	0	CC		1.3	CC
	0	CC		2.7	TC
	0	CC		1.8	CC
	0	CC		1.7	CC
	0	CC		3	TC
	0	TC		1.3	CC
	0	CC		1.3	CC
	0	CC		0	TC
	0	CC		0	CC
	1	CC		1.8	CC
	1	CC		0.3	CC
	0	TC		1	CC
	1	CC		1.5	CC
	0	CC		2.8	CC
	0	CC		1.3	CC
	0	CC		1.3	CC
	-	CC		0.4	TC
	0	CC		0.6	CC
	0	CC		0	CC
	0	CC		2	CC
	0	CC		0.4	TC
	0	CC		1.3	CC
	0	CC		0.3	CC
	-	CC		0.3	CC
	0	CC		3.3	CC
	1	TC		0	TC
	0	TC		0	TC
	0	TC		0.5	TC
	0	TC		1.5	TC
	0	TC		0.3	CC
	-	CC		1.5	CC
	0	CC		1.5	CC
	1	CC		1	TC
	1	CC		1.3	CC
	0	CC		0.3	CC
	1	CC		1	CC
	1	CC		1.5	CC
	1	CC		1	CC
	1	CC		0	TC
	1	CC		0.8	CC
	0	CC		0.3	TC
	0	CC		0.7	CC
	0	CC		2	TC
	0	CC		2	CC
	0	CC		0	CC
	0	CC		2	CC
	1	CC		0	CC
	0	CC		1	TC
	0	TC		0	TC
	0	CC		2	TC
	0	CC		2.4	CC
	0	CC		0.5	TC
	§ 0: no symptoms, 1: symptomatic			0	CC
				0.7	CC
				0	CC
				1.8	CC
				2.4	CC
				1.2	CC
				1.5	CC
				1	CC
				1.7	CC
				1	CC
				2	CC
				0	TC
				0.7	TC
				0.5	TC
				1	CC
				1	CC
				0	CC
				0.5	CC
				1.7	CC
				0.6	CC
				0	CC
				2.3	CC
				0.5	CC
				1	CC
				0.5	CC
				0	CC
				1.3	CC
