# Supplementary material for: rs1051931 Nonsynonymous Polymorphism of Platelet-Activating Factor Acetylhydrolase Gene PLA2G7 Is Associated with Dysesthesia and Pain Severity After Surgery
Source: Int J Mol Sci. 2025 Apr 22;26(9):3931. doi: 10.3390/ijms26093931 (PMC12071393; doi:10.3390/ijms26093931)
Supplement: Supplementary file 1 [file ijms-26-03931-s001.zip › Hayashi et al Supplemental Table S1.xlsx]

## Sheet: Sheet1
Supplemental Table S1. Enhancer in human tissues and primary cell biosamples.
Human tissues and primary cell biosamples	Region position
	46672456~46672670
ADRENAL.Fetal_Adrenal_Gland.E080	0
BLOOD.CD14_Primary_Cells.E029	1
BLOOD.CD15_Primary_Cells.E030	0
BLOOD.CD19_Primary_Cells_Cord_BI.E031	0
BLOOD.CD19_Primary_Cells_Peripheral_UW.E032	0
BLOOD.CD34_Cultured_Cells.E036	0
BLOOD.CD34_Primary_Cells.E035	0
BLOOD.CD3_Primary_Cells_Cord_BI.E033	0
BLOOD.CD3_Primary_Cells_Peripheral_UW.E034	0
BLOOD.CD4_CD25_CD127_Treg_Primary_Cells.E044	0
BLOOD.CD4_CD25_CD45RA_Naive_Primary_Cells.E039	0
BLOOD.CD4_CD25_CD45RO_Memory_Primary_Cells.E040	0
BLOOD.CD4_CD25_IL17_PMA_Ionomcyin_stimulated_Th17_Primary_Cells.E042	0
BLOOD.CD4_CD25_IL17_PMA_Ionomycin_stimulated_MACS_purified_Th_Primary_Cells.E041	0
BLOOD.CD4_CD25_Th_Primary_Cells.E043	0
BLOOD.CD4_CD25int_CD127_Tmem_Primary_Cells.E045	0
BLOOD.CD4_Memory_Primary_Cells.E037	0
BLOOD.CD4_Naive_Primary_Cells.E038	0
BLOOD.CD56_Primary_Cells.E046	0
BLOOD.CD8_Memory_Primary_Cells.E048	0
BLOOD.CD8_Naive_Primary_Cells.E047	0
BLOOD.Mobilized_CD34_Primary_Cells_Female.E050	0
BLOOD.Mobilized_CD34_Primary_Cells_Male.E051	0
BLOOD.Peripheral_Blood_Mononuclear_Primary_Cells.E062	0
BRAIN.Brain_Angular_Gyrus.E067	0
BRAIN.Brain_Anterior_Caudate.E068	1
BRAIN.Brain_Cingulate_Gyrus.E069	0
BRAIN.Brain_Dorsolateral_Prefrontal_Cortex.E073	1
BRAIN.Brain_Germinal_Matrix.E070	0
BRAIN.Brain_Hippocampus_Middle.E071	0
BRAIN.Brain_Inferior_Temporal_Lobe.E072	0
BRAIN.Brain_Substantia_Nigra.E074	0
BRAIN.Fetal_Brain_Female.E082	0
BRAIN.Fetal_Brain_Male.E081	0
BRAIN.Neurosphere_Cultured_Cells_Cortex_Derived.E053	0
BRAIN.Neurosphere_Cultured_Cells_Ganglionic_Eminence_Derived.E054	0
BREAST.Breast_Myoepithelial_Cells.E027	0
BREAST.Breast_vHMEC.E028	0
ESC_DERIVED.H1_BMP4_Derived_Mesendoderm_Cultured_Cells.E004	0
ESC_DERIVED.H1_BMP4_Derived_Trophoblast_Cultured_Cells.E005	0
ESC_DERIVED.H1_Derived_Mesenchymal_Stem_Cells.E006	0
ESC_DERIVED.H1_Derived_Neuronal_Progenitor_Cultured_Cells.E007	0
ESC_DERIVED.H9_Derived_Neuron_Cultured_Cells.E010	0
ESC_DERIVED.H9_Derived_Neuronal_Progenitor_Cultured_Cells.E009	0
ESC_DERIVED.hESC_Derived_CD184_Endoderm_Cultured_Cells.E011	0
ESC_DERIVED.hESC_Derived_CD56_Ectoderm_Cultured_Cells.E012	0
ESC_DERIVED.hESC_Derived_CD56_Mesoderm_Cultured_Cells.E013	0
FAT.Adipose_Derived_Mesenchymal_Stem_Cell_Cultured_Cells.E025	0
FAT.Adipose_Nuclei.E063	0
FAT.Mesenchymal_Stem_Cell_Derived_Adipocyte_Cultured_Cells.E023	0
GI_COLON.Colon_Smooth_Muscle.E076	0
GI_COLON.Colonic_Mucosa.E075	0
GI_COLON.Sigmoid_Colon.E106	0
GI_DUODENUM.Duodenum_Mucosa.E077	0
GI_DUODENUM.Duodenum_Smooth_Muscle.E078	0
GI_ESOPHAGUS.Esophagus.E079	0
GI_INTESTINE.Fetal_Intestine_Large.E084	0
GI_INTESTINE.Fetal_Intestine_Small.E085	0
GI_INTESTINE.Small_Intestine.E109	0
GI_RECTUM.Rectal_Mucosa_Donor_29.E101	0
GI_RECTUM.Rectal_Mucosa_Donor_31.E102	0
GI_RECTUM.Rectal_Smooth_Muscle.E103	0
GI_STOMACH.Fetal_Stomach.E092	0
GI_STOMACH.Gastric.E094	0
GI_STOMACH.Stomach_Mucosa.E110	0
GI_STOMACH.Stomach_Smooth_Muscle.E111	0
HEART.Fetal_Heart.E083	0
HEART.Left_Ventricle.E095	0
HEART.Right_Atrium.E104	0
HEART.Right_Ventricle.E105	0
KIDNEY.Fetal_Kidney.E086	0
LIVER.Adult_Liver.E066	0
LUNG.Fetal_Lung.E088	0
LUNG.Lung.E096	0
MUSCLE.Fetal_Muscle_Trunk.E089	0
MUSCLE.Muscle_Satellite_Cultured_Cells.E052	0
MUSCLE.Psoas_Muscle.E100	0
MUSCLE.Skeletal_Muscle_Female.E108	0
MUSCLE.Skeletal_Muscle_Male.E107	0
MUSCLE_LEG.Fetal_Muscle_Leg.E090	0
OVARY.Ovary.E097	0
PANCREAS.Pancreas.E098	0
PANCREAS.Pancreatic_Islets.E087	0
PLACENTA.Fetal_Placenta.E091	0
PLACENTA.Placenta_Amnion.E099	0
SKIN.Penis_Foreskin_Fibroblast_Primary_Cells_skin01.E055	0
SKIN.Penis_Foreskin_Fibroblast_Primary_Cells_skin02.E056	0
SKIN.Penis_Foreskin_Keratinocyte_Primary_Cells_skin02.E057	0
SKIN.Penis_Foreskin_Keratinocyte_Primary_Cells_skin03.E058	0
SKIN.Penis_Foreskin_Melanocyte_Primary_Cells_skin01.E059	0
SKIN.Penis_Foreskin_Melanocyte_Primary_Cells_skin03.E061	0
SPLEEN.Spleen.E113	0
STROMAL_CONNECTIVE.Bone_Marrow_Derived_Mesenchymal_Stem_Cell_Cultured_Cells.E026	0
STROMAL_CONNECTIVE.Chondrocytes_from_Bone_Marrow_Derived_Mesenchymal_Stem_Cell_Cultured_Cells.E049	0
THYMUS.Fetal_Thymus.E093	0
THYMUS.Thymus.E112	0
VASCULAR.Aorta.E065	0
PLA2G7 rs1051931 SNP exists at 46672943.
