# Supplementary material for: rs1051931 Nonsynonymous Polymorphism of Platelet-Activating Factor Acetylhydrolase Gene PLA2G7 Is Associated with Dysesthesia and Pain Severity After Surgery
Source: Int J Mol Sci. 2025 Apr 22;26(9):3931. doi: 10.3390/ijms26093931 (PMC12071393; doi:10.3390/ijms26093931)
Supplement: Supplementary file 1 [file ijms-26-03931-s001.zip › Hayashi et al Supplemental Table S2.xlsx]

## Sheet: Sheet1
Supplemental Table S2. DNase-Seq signals in human tissues and primary cell biosamples.
Human tissues and primary cell biosamples	Region position
	46672440~46672455	46672455~46672470	46672470~46672485	46672485~46672500	46672500~46672515	46672515~46672530	46672530~46672545	46672545~46672560	46672560~46672575	46672575~46672590	46672590~46672605	46672605~46672620	46672620~46672635	46672635~46672650	46672650~46672665	46672665~46672680	46672680~46672695	46672695~46672710	46672710~46672725
ADRENAL.Fetal_Adrenal_Gland.E080	0	0	3.49	3.49	4.06	4.06	2.18	2.18	0	0	0	0	0	0	0	0	0	0	0
BLOOD.CD14_Primary_Cells.E029	6.29	6.29	10.63	10.63	15.08	15.08	12.81	12.81	10.09	11.32	11.32	7.07	7.07	3.87	0	0	0	0	0
BLOOD.CD15_Primary_Cells.E030	4.81	4.81	13.85	13.85	22.71	22.71	21.54	21.54	19.29	17.22	17.22	9.43	9.43	3.7	0	0	0	0	0
BLOOD.CD19_Primary_Cells_Cord_BI.E031	0	0	4.76	4.76	6.96	6.96	5.58	5.58	5.05	4.65	4.65	2.67	2.67	0	0	0	0	0	0
BLOOD.CD19_Primary_Cells_Peripheral_UW.E032	0	0	3.67	3.67	4.77	5.11	5.11	5.84	5.84	2.94	2.94	2.38	2.38	0	0	0	0	0	0
BLOOD.CD34_Cultured_Cells.E036	2.76	2.76	9.19	9.19	10.58	11.14	11.14	11.14	8.19	5.12	5.12	3.69	3.69	0	0	0	0	0	0
BLOOD.CD34_Primary_Cells.E035	3.06	3.06	11.36	11.36	13.79	13.79	12.24	12.24	8.46	5.08	5.08	3.95	3.95	0	0	0	0	0	0
BLOOD.CD3_Primary_Cells_Cord_BI.E033	2.14	2.14	8.34	8.34	8.59	8.59	8.02	8.02	6.87	4.21	4.21	3.21	3.21	0	0	0	0	0	0
BLOOD.CD3_Primary_Cells_Peripheral_UW.E034	0	0	3.4	3.4	4.89	4.89	3.86	3.86	2.78	2.07	2.14	2.14	2.14	0	0	0	0	0	0
BLOOD.CD4_CD25_CD127_Treg_Primary_Cells.E044	0	0	4.13	4.13	4.87	4.97	4.97	4.97	3.41	2.94	2.94	2.14	2.14	0	0	0	0	0	0
BLOOD.CD4_CD25_CD45RA_Naive_Primary_Cells.E039	0	0	2.52	2.52	2.76	3.19	3.19	3.19	2.58	0	0	0	0	0	0	0	0	0	0
BLOOD.CD4_CD25_CD45RO_Memory_Primary_Cells.E040	0	0	2.92	2.92	3.12	3.12	3.01	3.01	2.37	2.05	2.05	0	0	0	0	0	0	0	0
BLOOD.CD4_CD25_IL17_PMA_Ionomcyin_stimulated_Th17_Primary_Cells.E042	0	0	2.59	2.59	3.47	3.79	3.79	3.79	3.02	2.4	2.4	0	0	0	0	0	0	0	0
BLOOD.CD4_CD25_IL17_PMA_Ionomycin_stimulated_MACS_purified_Th_Primary_Cells.E041	0	0	2.91	2.91	3.4	3.4	3.11	3.22	3.22	2.26	2.26	2.17	2.17	0	0	0	0	0	0
BLOOD.CD4_CD25_Th_Primary_Cells.E043	0	0	2.93	2.93	3.83	3.83	3.42	3.42	2.66	2.2	2.2	0	0	0	0	0	0	0	0
BLOOD.CD4_CD25int_CD127_Tmem_Primary_Cells.E045	0	0	2.4	2.4	3.29	3.42	3.42	3.42	2.97	0	0	0	0	0	0	0	0	0	0
BLOOD.CD4_Memory_Primary_Cells.E037	0	0	2.07	2.07	2.59	2.63	2.63	2.63	2.13	0	0	0	0	0	0	0	0	0	0
BLOOD.CD4_Naive_Primary_Cells.E038	0	0	3.26	3.26	3.51	3.51	3.17	3.17	2.46	2.49	2.49	0	0	0	0	0	0	0	0
BLOOD.CD56_Primary_Cells.E046	0	0	3.93	3.93	6.39	6.39	6.2	6.2	5.53	3.41	3.41	3.22	3.22	0	0	0	0	0	0
BLOOD.CD8_Memory_Primary_Cells.E048	0	0	2.26	2.26	3.11	3.11	2.94	2.94	2.37	0	0	0	0	0	0	0	0	0	0
BLOOD.CD8_Naive_Primary_Cells.E047	0	0	2.43	2.43	2.9	2.9	2.48	2.48	2.16	2.07	2.07	0	0	0	0	0	0	0	0
BLOOD.Dnd41_TCell_Leukemia.E115	0	0	4.72	4.72	5.07	5.07	4.58	4.58	3.51	2.75	2.75	2.19	2.19	0	0	0	0	0	0
BLOOD.GM12878_Lymphoblastoid.E116	0	0	3.88	3.88	4.25	4.54	4.54	4.54	3.89	2.37	2.37	0	0	0	0	0	0	0	0
BLOOD.K562_Leukemia.E123	0	0	6.85	6.85	7.86	7.86	7.21	7.21	6.11	5.6	5.6	3.38	3.38	0	0	0	0	0	0
BLOOD.Mobilized_CD34_Primary_Cells_Female.E050	4.48	4.48	9.79	9.79	13.18	13.18	9.94	9.94	8.25	4.86	4.86	4.41	4.41	2.03	0	0	0	0	0
BLOOD.Mobilized_CD34_Primary_Cells_Male.E051	3.02	3.02	8.86	8.86	10.28	10.69	10.69	10.69	9.83	6.96	6.96	5.24	5.24	2.07	0	0	0	0	0
BLOOD.Monocytes_CD14_RO01746.E124	4.05	4.05	16.44	16.44	21.68	23.66	23.66	23.66	21.31	16.02	16.02	10.73	10.73	4.68	0	0	0	0	0
BLOOD.Peripheral_Blood_Mononuclear_Primary_Cells.E062	2.52	2.52	7.95	7.95	9.03	9.7	9.7	9.7	7.85	6.62	6.62	3.21	3.21	0	0	0	0	0	0
BONE.Osteoblasts.E129	0	0	0	0	3.04	3.3	3.3	3.3	2.51	0	0	0	0	0	0	0	0	0	0
BRAIN.Brain_Angular_Gyrus.E067	0	0	6.46	6.46	7.94	7.94	5.74	5.74	2.76	0	0	0	0	0	0	0	0	0	0
BRAIN.Brain_Anterior_Caudate.E068	0	0	6.05	6.05	8.5	8.5	5.72	5.72	3.57	2.85	2.85	2.33	2.33	0	0	0	0	0	0
BRAIN.Brain_Cingulate_Gyrus.E069	0	0	6.91	6.91	8.52	8.52	5.84	5.84	3.08	2.08	2.08	0	0	0	0	0	0	0	0
BRAIN.Brain_Dorsolateral_Prefrontal_Cortex.E073	0	0	5.28	5.28	7.27	7.27	5.01	5.01	3.56	2.71	2.71	2.2	2.2	0	0	0	0	0	0
BRAIN.Brain_Germinal_Matrix.E070	0	0	5.76	5.76	9.31	9.31	7.51	7.51	3.09	0	0	0	0	0	0	0	0	0	0
BRAIN.Brain_Hippocampus_Middle.E071	0	0	6.26	6.26	8.23	8.23	5.93	5.93	2.21	0	2.03	2.03	2.03	0	0	0	0	0	0
BRAIN.Brain_Inferior_Temporal_Lobe.E072	0	0	5.74	5.74	6.57	6.57	5.1	5.1	3.02	0	2.1	2.1	2.1	0	0	0	0	0	0
BRAIN.Brain_Substantia_Nigra.E074	0	0	5.5	5.5	7.12	7.12	4.45	4.45	2.79	2.18	2.18	0	0	0	0	0	0	0	0
BRAIN.Fetal_Brain_Female.E082	2.45	2.45	6.33	6.33	8.31	8.31	6.53	6.53	4.79	3.38	3.38	0	0	0	0	0	0	0	0
BRAIN.Fetal_Brain_Male.E081	0	0	4.59	4.59	7	7	5.75	5.75	3.06	2.25	2.25	0	0	0	0	0	0	0	0
BRAIN.NH_A_Astrocytes.E125	0	0	3.89	3.89	5.08	5.08	4.76	4.77	4.77	3.42	3.42	0	0	0	0	0	0	0	0
BRAIN.Neurosphere_Cultured_Cells_Cortex_Derived.E053	0	0	5.78	5.78	8.92	8.92	6.28	6.28	2.7	0	0	0	0	0	0	0	0	0	0
BRAIN.Neurosphere_Cultured_Cells_Ganglionic_Eminence_Derived.E054	0	0	6.53	6.53	10.04	10.04	6.58	6.58	3.46	2.4	2.4	0	0	0	0	0	0	0	0
BREAST.Breast_Myoepithelial_Cells.E027	0	0	5.21	5.21	8.19	8.19	8.02	8.02	5.3	3.26	3.26	2.16	2.16	0	0	0	0	0	0
BREAST.Breast_vHMEC.E028	0	0	5.44	5.44	10.1	10.75	10.75	10.75	7.41	4.39	4.39	0	0	0	0	0	0	0	0
BREAST.HMEC_Mammary_Epithelial.E119	0	0	4.53	4.53	6.71	7.57	7.57	7.57	5.35	3.51	3.51	0	0	0	0	0	0	0	0
CERVIX.HeLa_S3_Cervical_Carcinoma.E117	0	0	4.05	4.05	6.4	6.4	5.69	5.69	3.79	2.14	2.14	0	0	0	0	0	0	0	0
ESC_DERIVED.H1_BMP4_Derived_Mesendoderm_Cultured_Cells.E004	0	0	0	0	3.59	4.23	4.23	4.23	3.82	3.4	3.4	0	0	0	0	0	0	0	0
ESC_DERIVED.H1_BMP4_Derived_Trophoblast_Cultured_Cells.E005	0	0	0	0	0	0	0	0	0	0	0	0	0	0	0	0	0	0	0
ESC_DERIVED.H1_Derived_Mesenchymal_Stem_Cells.E006	0	0	2.13	2.13	2.51	2.51	2.2	2.2	0	0	0	0	0	0	0	0	0	0	0
ESC_DERIVED.H1_Derived_Neuronal_Progenitor_Cultured_Cells.E007	0	0	0	0	2.5	2.5	2.23	2.51	2.51	0	0	0	0	0	0	0	0	0	0
ESC_DERIVED.H9_Derived_Neuron_Cultured_Cells.E010	0	0	4.97	4.97	6.11	6.11	5	5	3.12	2.6	2.6	0	0	0	0	0	0	0	0
ESC_DERIVED.H9_Derived_Neuronal_Progenitor_Cultured_Cells.E009	0	0	3.02	3.02	4.16	4.16	3.98	4.41	4.41	3.29	3.29	0	0	0	0	0	0	0	0
ESC_DERIVED.hESC_Derived_CD184_Endoderm_Cultured_Cells.E011	0	0	2.92	2.92	4.34	4.34	4.2	4.78	4.78	3.4	3.4	2.08	2.08	0	0	0	0	0	0
ESC_DERIVED.hESC_Derived_CD56_Ectoderm_Cultured_Cells.E012	0	0	3.12	3.12	3.71	3.71	3.63	3.89	3.89	3.14	3.14	0	0	0	0	0	0	0	0
ESC_DERIVED.hESC_Derived_CD56_Mesoderm_Cultured_Cells.E013	0	0	2.92	2.92	3.98	3.98	3.83	3.83	3.18	2.55	2.55	0	0	0	0	0	0	0	0
FAT.Adipose_Derived_Mesenchymal_Stem_Cell_Cultured_Cells.E025	0	0	3.74	3.74	5.18	5.18	4.16	4.16	3.44	2.79	2.79	0	0	0	0	0	0	0	0
FAT.Adipose_Nuclei.E063	0	0	4.86	4.86	5.71	5.71	3.94	3.94	3.3	2.41	2.41	0	0	0	0	0	0	0	0
FAT.Mesenchymal_Stem_Cell_Derived_Adipocyte_Cultured_Cells.E023	0	0	3.92	3.92	6.64	6.91	6.91	6.91	4.26	3.52	3.52	0	0	0	0	0	0	0	0
GI_COLON.Colon_Smooth_Muscle.E076	0	0	5.28	5.28	5.66	5.66	4.23	4.23	3.47	2.84	2.84	0	0	0	0	0	0	0	0
GI_COLON.Colonic_Mucosa.E075	0	0	3.54	3.54	4.07	4.07	3.9	3.9	3.64	4.03	4.03	0	0	0	0	0	0	0	0
GI_COLON.Sigmoid_Colon.E106	0	0	2.04	2.04	4.39	4.39	3.89	3.89	2.02	0	0	0	0	0	0	0	0	0	0
GI_DUODENUM.Duodenum_Mucosa.E077	0	0	4.3	4.3	5.14	5.14	4.73	4.73	4.1	2.75	2.75	0	0	0	0	0	0	0	0
GI_DUODENUM.Duodenum_Smooth_Muscle.E078	0	0	4.63	4.63	6.6	6.6	6.24	6.24	4.1	2.95	2.95	2.09	2.09	0	0	0	0	0	0
GI_ESOPHAGUS.Esophagus.E079	0	0	0	0	2.44	2.44	2.1	2.1	0	0	0	0	0	0	0	0	0	0	0
GI_INTESTINE.Fetal_Intestine_Large.E084	0	0	0	0	2.17	2.17	0	0	0	0	0	0	0	0	0	0	0	0	0
GI_INTESTINE.Fetal_Intestine_Small.E085	0	0	3.13	3.13	4.06	4.06	3.17	3.17	2.71	2.49	2.49	0	0	0	0	0	0	0	0
GI_INTESTINE.Small_Intestine.E109	0	0	2.74	2.74	4.01	4.01	3.2	3.2	2.37	2.88	2.88	0	0	0	0	0	0	0	0
GI_RECTUM.Rectal_Mucosa_Donor_29.E101	0	0	3.08	3.08	4.86	4.86	3.86	3.86	2.61	2	2	0	0	0	0	0	0	0	0
GI_RECTUM.Rectal_Mucosa_Donor_31.E102	0	0	2.31	2.31	3.3	3.3	2.23	2.23	0	0	0	0	0	0	0	0	0	0	0
GI_RECTUM.Rectal_Smooth_Muscle.E103	0	0	2.89	2.89	3.58	3.58	2.4	2.4	0	0	0	0	0	0	0	0	0	0	0
GI_STOMACH.Fetal_Stomach.E092	0	0	5.24	5.24	6.41	6.41	3.65	3.65	2.57	3.54	3.54	0	0	0	0	0	0	0	0
GI_STOMACH.Gastric.E094	0	0	0	0	2.57	2.81	2.81	2.81	0	0	0	0	0	0	0	0	0	0	0
GI_STOMACH.Stomach_Mucosa.E110	0	0	2.81	2.81	4.12	4.12	2.5	2.5	2.36	0	0	0	0	0	0	0	0	0	0
GI_STOMACH.Stomach_Smooth_Muscle.E111	0	0	3.84	3.84	4.57	4.57	2.53	2.53	0	0	0	0	0	0	0	0	0	0	0
HEART.Fetal_Heart.E083	0	0	2.96	2.96	5.57	5.57	4.64	4.64	0	2.62	2.62	0	0	0	0	0	0	0	0
HEART.Left_Ventricle.E095	0	0	2.48	2.48	2.65	2.65	0	0	0	0	0	0	0	0	0	0	0	0	0
HEART.Right_Atrium.E104	0	0	2.7	2.7	3.15	3.15	2.07	2.07	0	0	0	0	0	0	0	0	0	0	0
HEART.Right_Ventricle.E105	0	0	3.41	3.41	3.86	3.86	3.64	3.64	2.11	0	0	0	0	0	0	0	0	0	0
KIDNEY.Fetal_Kidney.E086	0	0	2.79	2.79	5.3	5.3	3.72	3.72	0	0	0	0	0	0	0	0	0	0	0
LIVER.Adult_Liver.E066	0	0	3.79	3.79	5.27	5.27	4.77	4.77	4.25	3.62	3.62	0	0	0	0	0	0	0	0
LIVER.HepG2_Hepatocellular_Carcinoma.E118	0	0	4.41	4.41	6.6	6.6	5.74	5.74	4.61	4.6	4.6	0	0	0	0	0	0	0	0
LUNG.A549_EtOH_0_02pct_Lung_Carcinoma.E114	4.89	4.89	10.23	10.23	13.57	14.33	14.33	14.33	11.17	9.08	9.08	5.5	5.5	4.81	3.19	3.19	2.74	2.74	2.7
LUNG.Fetal_Lung.E088	0	0	4.25	4.25	5.86	5.86	4.42	4.42	3.88	2.37	2.37	0	0	0	0	0	0	0	0
LUNG.Lung.E096	0	0	0	0	2.26	2.26	0	0	0	0	0	0	0	0	0	0	0	0	0
LUNG.NHLF_Lung_Fibroblasts.E128	0	0	3.06	3.06	4.63	4.63	3.53	3.53	2.94	2.03	2.03	0	0	0	0	0	0	0	0
MUSCLE.Fetal_Muscle_Trunk.E089	0	0	2.61	2.61	2.63	2.63	0	0	0	0	0	0	0	0	0	0	0	0	0
MUSCLE.HSMM_Skeletal_Muscle_Myoblasts.E120	0	0	2.24	2.24	4.91	4.96	4.96	4.96	3.05	2	2	0	0	0	0	0	0	0	0
MUSCLE.HSMMtube_Skeletal_Muscle_Myotubes_Derived_from_HSMM.E121	0	0	5.45	5.45	5.7	5.7	5.45	6.07	6.07	4.91	4.91	2.11	2.11	0	0	0	0	0	0
MUSCLE.Muscle_Satellite_Cultured_Cells.E052	0	0	4.46	4.46	5.29	5.29	4.92	4.92	3.99	3.54	3.54	2	2	0	0	0	0	0	0
MUSCLE.Psoas_Muscle.E100	0	0	3.8	3.8	5.46	5.46	3.84	3.91	3.91	2.64	2.64	0	0	0	0	0	0	0	0
MUSCLE.Skeletal_Muscle_Female.E108	0	0	4.64	4.64	5.71	5.71	3.79	3.79	2.72	2.48	2.48	0	0	0	0	0	0	0	0
MUSCLE.Skeletal_Muscle_Male.E107	0	0	4.93	4.93	6.51	6.51	3.63	3.63	2.79	3.19	3.19	2.75	2.75	0	0	0	0	0	0
MUSCLE_LEG.Fetal_Muscle_Leg.E090	0	0	4.79	4.79	5.27	5.27	3.48	3.48	2.66	2.69	2.69	2.45	2.45	0	0	0	0	0	0
OVARY.Ovary.E097	0	0	2.74	2.74	4.06	4.06	3.08	3.08	2.85	0	0	0	0	0	0	0	0	0	0
PANCREAS.Pancreas.E098	0	0	0	0	0	0	0	0	0	0	0	0	0	0	0	0	0	0	0
PANCREAS.Pancreatic_Islets.E087	0	0	2.88	2.88	4.18	4.18	4.03	4.03	2.66	2.03	2.03	0	0	0	0	0	0	0	0
PLACENTA.Fetal_Placenta.E091	0	0	3.24	3.24	4.23	4.23	2.33	2.33	2.17	0	2.02	2.02	2.02	0	0	0	0	0	0
PLACENTA.Placenta_Amnion.E099	0	0	2.17	2.17	3.48	3.48	2.98	2.98	2.19	0	0	0	0	0	0	0	0	0	0
SKIN.NHDF_Ad_Adult_Dermal_Fibroblasts.E126	0	0	2.39	2.39	4.49	4.49	4.17	4.17	2.89	0	0	0	0	0	0	0	0	0	0
SKIN.NHEK_Epidermal_Keratinocytes.E127	2.58	2.58	5.18	5.18	10.09	10.09	9.18	9.18	6.3	3.67	3.67	2.12	2.12	0	0	0	0	0	0
SKIN.Penis_Foreskin_Fibroblast_Primary_Cells_skin01.E055	0	0	2.48	2.48	2.79	3.33	3.33	3.33	2.9	3.14	3.14	0	0	0	0	0	0	0	0
SKIN.Penis_Foreskin_Fibroblast_Primary_Cells_skin02.E056	0	0	3.73	3.73	5.15	5.15	4.14	4.14	2.2	0	0	0	0	0	0	0	0	0	0
SKIN.Penis_Foreskin_Keratinocyte_Primary_Cells_skin02.E057	0	0	3.05	3.05	5.17	5.17	4.99	4.99	3.79	2.99	2.99	0	0	0	0	0	0	0	0
SKIN.Penis_Foreskin_Keratinocyte_Primary_Cells_skin03.E058	0	0	3.25	3.25	4.87	6.6	6.6	6.6	5.1	3.21	3.21	0	0	0	0	0	0	0	0
SKIN.Penis_Foreskin_Melanocyte_Primary_Cells_skin01.E059	0	0	2.74	2.74	4.24	4.24	3.89	3.89	2.67	0	0	0	0	0	0	0	0	0	0
SKIN.Penis_Foreskin_Melanocyte_Primary_Cells_skin03.E061	0	0	3.97	3.97	4.73	5.63	5.63	5.63	3.2	2.44	2.44	0	0	0	0	0	0	0	0
SPLEEN.Spleen.E113	0	0	3.67	3.67	5.89	5.89	4.28	4.28	3.08	3.11	3.11	2.08	2.08	0	0	0	0	0	0
STROMAL_CONNECTIVE.Bone_Marrow_Derived_Mesenchymal_Stem_Cell_Cultured_Cells.E026	0	0	2.95	2.95	4.23	4.88	4.88	4.88	3.73	2.44	2.44	0	0	0	0	0	0	0	0
STROMAL_CONNECTIVE.Chondrocytes_from_Bone_Marrow_Derived_Mesenchymal_Stem_Cell_Cultured_Cells.E049	0	0	2.72	2.72	3.86	4.47	4.47	4.47	3.05	2.63	2.63	0	0	0	0	0	0	0	0
THYMUS.Fetal_Thymus.E093	0	0	3.96	3.96	5.84	5.84	5.45	5.45	4.88	4.43	4.43	3.04	3.04	0	0	0	0	0	0
THYMUS.Thymus.E112	0	0	3.73	3.73	4.59	4.59	3.88	3.88	3.2	3.05	3.05	2.06	2.06	0	0	0	0	0	0
VASCULAR.Aorta.E065	0	0	3.07	3.07	4.26	4.26	3.49	3.49	2.41	0	0	0	0	0	0	0	0	0	0
VASCULAR.HUVEC_Umbilical_Vein_Endothelial_Cells.E122	0	0	3.28	3.28	5.13	5.77	5.77	5.77	4.05	2.7	2.7	0	0	0	0	0	0	0	0
PLA2G7 rs1051931 SNP exists at 46672943.
